# Supplementary material for: Noise reduction of low-dose electron holograms using the wavelet hidden Markov model
Source: Microscopy (Oxf). 2025 Jan 22;74(5):348–57. doi: 10.1093/jmicro/dfaf007 (PMC12527278; doi:10.1093/jmicro/dfaf007)
Supplement: dfaf007_Supplementary_Data [file dfaf007_supplementary_data.zip]

Archive with 1 entries (1 files):
- suppl_data/WHMM-denoise_Supplementary-data_rev250110.docx
